# Supplementary material for: Inhibition of the DNA damage response phosphatase PPM1D reprograms neutrophils to enhance anti-tumor immune responses
Source: Nat Commun. 2021 Jun 15;12:3622. doi: 10.1038/s41467-021-23330-6 (PMC8206133; doi:10.1038/s41467-021-23330-6)
Supplement: Supplementary file 3 — Source Data [file 41467_2021_23330_MOESM3_ESM.xlsx]

## Sheet: Figure 1
Lymph - Gran
		WT lymph.												WT gran.												Wip1Fes-cre lymph.												Wip1Fes-cre gran.
	2-3	7.2	6.8	5.4	5.6	5.3	6.6	7.7	6.5	9.3	2.4	8.1	3.2	1.9	2.9	3.4	2.1	2.3	4.3	2.7	3.1	3	2.7	2.9	2.2	2.8	5.9	3.2	3	4.6	6.9	4.4	3.6	6.9	2.9	3.8	2.5	1.1	4.5	1.8	1.6	3	1.9	1.2	1.3	2.1	2.2	1.7	1
	4-6	5.3	5.8	4.9	7.4	7.1	6.9	5.6	5.4	6.8	7.2	6.6	8.9	4.2	3.2	2.9	3.4	3.6	4.8	5.5	5.1	8.1	5.2	2.6	2.3	6	5	3.8	5.3	6.1	6.7	5.5	5.1	7.1	4.4	5.4	7.5	7.7	3.2	2.6	7.4	5.8	7.2	6.2	4.9	7.1	4.3	3.9	7.2
	7-9	5.8	5.7	5.3	6.8	6.1	6.2	6	6.6	9.1	6.4	5.7	7.1	3.3	1.5	4.4	3.4	5.8	3.8	7	1.4	2.8	4.2	2.5	5	4.1	4.8	4.9	5.2	6.3	6.7	4	5.5	5.3	4.6	3.4	5.1	9.13	7.93	8.1	4.6	5.1	7.9	6.2	4.5	4.7	5.6	4.9	7
	10-12	7.9	8.1	4.5	7.7	9.1	6.9	8.9	7.1	7.4	4.6	10.5	5.8	1.2	2.9	2.9	1.8	1.7	1.5	3.5	4.8	2.8	2.6	3.7	2.7	3	3.2	3.7	3.1	3.5	5.3	4.6	4.8	5.3	2.6	4.2	4	3	3.2	2.1	3.7	7.5	4.9	5.8	5.1	4.7	4.2	4.1	5.3
KO2 B16 growth
day	Ppm1dfl/fl					Ppm1dKO2/KO2
7	0.004	0.001	0.001	0.001	0.001	0.001	0.001	0.001	0.006	0.001
9	0.025226	0.001	0.001	0.001	0.001	0.001	0.001	0.001	0.135515	0.0135
11	0.085317	0.098547	0.065563	0.094268	0.04008	0.001	0.001	0.001	0.229527	0.093254
13	0.17072	0.271	0.122556	0.185726	0.145222	0.016626	0.021221	0.038068	0.229527	0.315055
15	0.372143	0.69791	0.441403	0.825565	0.335591	0.052231	0.134821	0.216534	0.378149	0.472835
17	0.607449	1.03557	0.788483	1.13429	0.724618	0.091948	0.175994	0.359198	0.490271	0.655126
KO2 BM B16 growth
day	Ppm1d+/+ BM				Ppm1dKO2/KO2 BM
13	0.02191	0.05276	0.02177	0.001	0.001	0.001	0.001	0.001
15	0.11952	0.20195	0.17119	0.05036	0.03789	0.02827	0.03327	0.01747
17	0.18226	0.30781	0.21916	0.07892	0.09757	0.04546	0.06746	0.05753
19	0.26958	0.54637	0.39488	0.21155	0.16762	0.09731	0.12814	0.13352
21	0.43876	0.94762	0.59393	0.30862	0.28341	0.16196	0.25413	0.17002
23	0.4332	0.75372	0.85821	0.662	0.44482	0.50518	0.41943	0.2526
25	0.96406	1.31444	1.4065	0.79191	0.47409	0.72174	0.49685	0.37319
27	1.19493	1.33968	1.62834	1.02401	0.60228	0.80209	0.59846	0.52934
fes Cre LLC1 growth
day	Ppm1dfl/fl						Ppm1dFes-cre
7	0.001	0.001	0.001	0.001	0.03766	0.02548	0.001	0.001	0.001	0.001	0.001	0.001
9	0.001	0.001	0.001	0.001	0.05528	0.05759	0.001	0.001	0.001	0.00668	0.001	0.001
11	0.001	0.01036	0.01145	0.02186	0.11834	0.08029	0.001	0.001	0.001	0.01724	0.001	0.001
13	0.00408	0.03428	0.06492	0.03343	0.236	0.1319	0.001	0.001	0.001	0.03187	0.001	0.001
15	0.06956	0.06659	0.11997	0.05344	0.31063	0.18501	0.001	0.001	0.001	0.06587	0.001	0.001
17	0.21828	0.09104	0.21155	0.18874	0.31481	0.23659	0.001	0.001	0.01227	0.12516	0.02345	0.001
19	0.35978	0.17904	0.36842	0.45652	0.49471	0.33449	0.02345	0.001	0.0261	0.19297	0.0613	0.02078
21	0.44563	0.25917	0.62005	0.71874	0.70648	0.45252	0.0613	0.02078	0.06692	0.39349	0.08046	0.06076
23	0.819	0.54824	0.83797	1.00139	0.87003	0.57578	0.08046	0.06076	0.1466	0.4416	0.1799	0.09934
25	1.38878	1.32153	0.95705	1.07472	1.31063	0.69394	0.1799	0.09934	0.24042	0.57196	0.34936	0.33014
27	1.71539	1.58555	1.43087	0.92363	1.60249	0.8469	0.34936	0.33014	0.50615	0.98918	0.65619	0.48198
Fes Cre UbC LLC1 growth
Day	Ppm1dfl/fl				Ppm1dFes-cre				Tg(UbC-Ppm1d )
11	0.05931	0.02206	0.2012	0.07961	0.02199	0.02206	0.1046	0.05123	0.25587	0.1267	0.1046	0.25468
13	0.08285	0.0818	0.28569	0.12415	0.03645	0.03403	0.0219	0.05072	0.34455	0.26085	0.24969	0.469
16	0.15517	0.11023	0.5058	0.20759	0.07304	0.06033	0.0625	0.12971	0.59576	0.53371	0.60686	0.85467
18	0.17809	0.28835	0.85586	0.3527	0.14632	0.05485	0.07495	0.18152	1.21022	0.89459	0.97049	1.40028
20	0.31349	0.41013	1.19064	0.70584	0.26768	0.10911	0.07848	0.38641	1.52365	1.21928	1.3139	1.46364
KO2 B16 AUC
fl/fl			KO2/KO2
2.45	0.17	5	1.29	0.19	5
mean	sem	n	mean	sem	n
AUC Fes cre B16
fl/fl			Fes-cre
2.69	0.36	5	0.722392	0.269714	6
mean	sem	n	mean	sem	n
KO2 BM AUC
WT BM			KO2 BM
7.43	0.36	4	3.37	0.15	4
mean	sem	n	mean	sem	n
Fes Cre LLC1 AUC
fl/fl			Fes-cre
7.93	0.28	6	1.91	0.19	6
mean	sem	n	mean	sem	n
Fes Cre UbC LLC1
fl/fl			Fes-cre			Tg(UbC-Ppm1d )
2.55	0.33	4	0.78	0.09	4	6.25	0.23	4
mean	sem	n	mean	sem	n	mean	sem	n

## Sheet: Figure 2
PB composition B16 Tumor bearing mice D16
	WT Lym.	WT Gr.	Fes-cre Lym.	Fes-cre Gr.
	4	3	2.2	15.3
	4.3	3.4	3.2	12.9
	4.2	3.4	1.5	2.9
	9.3	4.2	4.7	10.9
	3.2	2.4	1.4	2.9
	4.2	3.4	1.8	7.2
CD45+
WT	Fes- cre
11.3	32.1
18.7	15.7
16.2	58.1
16.6	40.7
CD45+/CD3+
WT	Fes- cre
41.9	39.2
31.5	23.7
44	25.1
11.5	29
CD45+/CD3+/CD4+
WT	Fes- cre
51.9	56.5
57.6	60.6
52.8	46.4
63.8	61.9
CD45+/CD3+/CD8+
WT	Fes- cre
8.75	8.91
10.6	19.4
6.64	6.51
15.6	6.51
CD45+/CD11B+
WT	Fes- cre
20.8	39.5
39.5	57.6
24.5	63.6
38.4	69
CD45+/CD11B+/f4/80+
WT	Fes- cre
28.2	36
36	41.8
37.1	39.1
25.2	37.6
CD45+/CD11B+/Ly6G+
WT	Fes- cre
14.4	34.6
16.9	39.5
12.2	39.9
17.8	32.6
anti-Ly6G
	WT				WT/α-Ly6G				Fes-cre				Fes-cre/α-Ly6G
11	0.048	0.02	0.076	0.005	0.198	0.14	0.167		0	0.03	0.031		0.028	0.04	0.02
13	0.075	0.026	0.18	0.076	0.448	0.27	0.331		0	0.1	0.0945		0.075	0.08	0.06
15	0.352	0.196	0.488	0.352	0.567	0.364	0.478		0.00168	0.126	0.122		0.32	0.384	0.27
17	0.75	0.486	0.567	0.448	0.907	1.028	0.993		0.018	0.196	0.227		0.89	1.184	1.08
anti-CD8
	WT				WT/α-CD8				Fes-cre				Fes-cre/α-CD8
10	0.0245	0.00168	0.00947	0	0.00338	0.0245	0	0.0245	0.00168	0.00168	0.0017	0.008	0.006	0.006	0.009	0.018
12	0.2205	0.007	0.05896	0.048	0.126	0.169	0.0025	0.1215	0.04875	0.006	0.01325	0.032	0.0225	0.0214	0.032	0.0455
14	0.32	0.243	0.2013	0.075	0.32	0.352	0.288	0.304	0.04	0.0225	0.0435	0.075	0.196	0.046	0.123	0.18
16	0.55	0.486	0.3966	0.352	0.637	0.65	0.607	0.5785	0.171	0.196	0.155	0.144	0.357	0.124	0.226	0.341
18	1.183	0.982	1.092	0.75	1.352	1.605	1.149	1.166	0.415	0.27	0.357	0.335	0.646	0.607	0.606	1.028
anti-Ly6G auc
WT			WT/α-Ly6G			Fes-cre			Fes-cre/α-Ly6G
1.4725	0.236493	4	2.783	0.201799	3	0.47362	0.170366	3	1.87333	0.170511	3
anti-Cd8 auc
WT			WT/α-CD8			Fes-cre			Fes-cre/α-CD8
2.48984	0.29915	4	3.40884	0.242871	4	0.821015	0.0794678	4	1.5887	0.274323	4
mean	sem	n	mean	sem	n	mean	sem	n	mean	sem	n

## Sheet: Figure 3
Survival 24h
NM/NT	NM/GSK	TCM/NT	TCM/GSK
30.6	30.3	44	62.9
30.9	30.6	42.1	61.1
27.3	27.5	48.5	62.7
Survival 36h
NM/NT	NM/GSK	TCM/NT	TCM/GSK
5.5	5.52	18.5	28.6
5.35	5.05	17.5	30.6
4.9	5.37	17.7	31.6
ROS
TCM - GSK-	TCM + GSK -	TCM + GSK 0.1µM	TCM + GSK 0.5µM	TCM + GSK 1µM	TCM + GSK 5µM	TCM + GSK 10µM
1360	7886	12496	12757	12964	42857	64761
702	7381	9239	20520	35850	48255	27673
946	5060	16004	12993	25886	29097	36901
1320	8524	9364	12046	23989	47214	61530
775	6972	13732	20715	28751	54881	29306
972	6602	11613	20375	23151	37801	41231
1544	8953	9449	10920	35082	57197	58748
732	7629	13114	21717	35082	53824	47558
1028	7317	10945	27410	24566	40054	41331
1627	8467	10225	19714	31489	52278	54614
835	8045	14550	30016	47905	53693	39288
1154	6674	11095	19854	26134	41231	43064
Tnfa mRna
WT	KO
1	19.45
0.56	8.6
0.66	6.55
1.14	14.85
tgfb mRna
WT	KO
1	0.03
0.69	0.17
0.75	0.2
1.15	0.02
Il-4 mRna
WT	KO
1	0.015
0.86	0.024
0.92	0.023
1.08	0.024
Il10 mRna
WT	KO
1	0.39834
0.94	0.194955
0.62	0.205631
0.81	0.0958684
MMP9 mRna
WT	KO
1	0.02
0.77	0.03
0.88	0.02
1.18	0.01
vegf mRna
WT	KO
1	0.46
0.64	0.43
0.83	0.33
1.09	0.58
Ifng
WT	KO
5.43	18.19
3.75	8.39
0.53	6.75
2.83	5.76
il1b
WT	KO
88.36	179.08
179.08	200.5
164.58	193.4
37.23	183.4
149.88	303.04
il4
WT	KO
50.11	22.29
60.39	19.81
24.78	17.34
34.83	24.78
55.24	22.29
il10
WT	KO
16.63	9.36
14.33	6.74
11.28	8.25
14.33	0.79
9.76	7.49
MMP9
WT	KO
13234.8	3775.16
16485.9	4890.96
5209.55	3056.53
29646.4	4636.14
23896.1	2332.82
29316.2	3557.99
35142.2	3593.79
9445.44	15126

## Sheet: Figure 4
LysM B16
	Ppm1dfl/fl								Ppm1dLysM-Cre
7		0	0	0	0			0	0	0	0	0	0	0
9		0.04811	0	0	0			0	0	0	0	0	0	0
11		0.13615	0	0	0			0.01162	0	0	0	0	0	0.01408
13		0.21797	0	0.00644	0.01137			0.01727	0.00975	0	0	0	0	0.03593
15		0.43962	0	0.01172	0.03194			0.08098	0.01153	0	0	0	0	0.05829
17		0.66411	0.0132	0.02799	0.16968			0.20027	0.01971	0	0	0.001	0	0.1355
19		0.81348	0.04543	0.04116	0.29983			0.29845	0.04103	0	0.01062	0	0	0.22204
21		1.26973	0.13326	0.06674	0.45896			0.55665	0.06936	0	0.01638	0.06648	0.0293	0.3112
23		1.91101	0.28563	0.15142	1.08958			0.689	0.06936	0.02294	0.03191	0.13174	0.09103	0.35434
26		3.48831	0.8828	0.53241	1.08958			1.16681	0.30645	0.12499	0.03383	0.50163	0.22198	0.56388
LysMB16 weights
WT	LysM-Cre
5.376	0.526
0.946	0.222
0.322	0.012
2.528	0.835
1.034	0.286
	0.705
LysM LLC1
	Ppm1dfl/fl								Ppm1dLysM-Cre
7	0	0	0	0	0				0	0	0	0	0	0	0	0
9	0	0	0	0	0				0	0	0	0	0	0	0	0
11	0	0.02229	0	0	0				0	0.02348	0	0.00523	0.0082	0	0	0
13	0.01921	0.07042	0.02672	0.00718	0				0	0.05692	0	0.01942	0.01387	0.01641	0.00595	0.00303
15	0.02521	0.13353	0.07042	0.07042	0.07603				0	0.13763	0	0.05548	0.02382	0.0285	0.01476	0.01508
17	0.1272	0.43498	0.08075	0.10112	0.13876				0	0.24543	0	0.12501	0.04734	0.0898	0.03065	0.02444
19	0.25572	0.78147	0.12762	0.12447	0.21901				0	0.49509	0	0.29344	0.17414	0.17445	0.03598	0.05136
21	0.5189	1.13523	0.14815	0.2009	0.28121				0	0	0.02879	0.22267	0.28877	0.28836	0.05587	0.09294
23	0.82589	1.70251	0.54737	0.39355	0.42499				0.05622	0	0.07988	0.37462	0.39018	0.48862	0.08488	0.22523
26	1.57934	2.9014	0.53136	1.06318	1.1576				0.23285	0	0.27995	0.70631	0.72704	0	0.26919	0.32823
LLC1 weights
WT	LysM-Cre
2.04	0.292
5.542	0.355
1.239	0.498
1.958	0.837
0.537	0.204
Mrp8 cre
	Ppm1dfl/fl									Ppm1dMRP8-Cre
9	0	0	0.0135	0	0	0	0	0		0	0.00342	0	0	0	0	0
12	0.04438	0	0.05592	0	0.03872	0.02327	0.1734	0		0	0.02533	0	0	0	0.00967	0
14	0.1242	0	0.16313	0.0256	0.05569	0.06003	0.19355	0.01536		0.04867	0.04259	0.06084	0.03704	0	0.01734	0
16	0.61252	0.20505	0.73316	0.16425	0.07203	0.21629	0.21949	0.03704		0.0926	0.11339	0.23547	0.05722	0	0.04	0.0453
19	0.605	0.28105	1.08929	0.36395	0.1982	1.17223	0.40161	0.21094		0.2092	0.19566	0.3645	0.10763	0	0.3296	0.09924
21	0.96959	0.46298	1.32131	0.49332	0.56742	2.42811	0.7848	0.35249		0.26161	0.45634	0.64751	0.32912	0.04838	0.41585	0.21904
Mrp8 weights
WT	MRP8-Cre
0.96	0.45
1.28	0.27
0.18	0.25
0.54	0.105
0.25	0.1
0.34	0.11
0.4
1.13
Cd4+
WT	LysM-Cre
1.27	0.7
1.38	0.49
1.73	0.69
0.69	0.7
	0.97
Cd8+
WT	LysM-Cre
0.76	2.07
1.56	1.97
0.83	1.48
0.64	1.09
	1.41
nkp46+
WT	LysM-Cre
5.36	4.2
5.98	2.87
5.68	4.82
9.15	5.02
	9.03
f4-80+
WT	LysM-Cre
5.72	3.42
12	8.15
13.7	10.7
11	11.8
	6.98
Ly6g+
WT	LysM-Cre
0.11	2.04
0.49	1.28
0.99	1.4
0.089	0.75
	2.97
CD8+ grzB			cd8+ CD69
WT	LysM-Cre		WT	LysM-Cre
661	697		2173	2314
377	661		2505	2849
556	3286		1689	2969
553	848		2761	3590
395	972		2771	2519
215	1055		2975	4701
			2922	6404
			2479	5774
YFP+
WT	LysM-Cre
6.06	12
7.66	11.9
6.19	12.5
6.85	8.46
5.62	7.55
6.67	6.27
AUC Lys B16
WT			LysM-Cre
6.6401	2.055	5	1.0811	0.391	6
mean	sem	n	mean	sem	n
AUC Lys LLC1
WT			LysM-Cre
6.1958	1.57	5	2.0759	0.515	6
mean	sem	n	mean	sem	n
AUC Mrp8 B16
WT			MRP8-Cre
3.56667	0.734314	8	1.03488	0.286773	6
mean	sem	n	mean	sem	n

## Sheet: Figure 5
Human T cells
Non-Act, CD8+	Act, CD8+/NT	Act, CD8+/PBN	Act, CD8+/PBN+GSK
1.12	1.7	1.81	3.39
1.08	1.66	1.77	3.16
1.06	1.59	1.86	3.44
1.04	1.8	1.79	3.25
Mouse T cells
Non-Act, CD8+	Act, CD8+/NT	Act, CD8+/WT PBN
1.02	1.64	2.14
1.14	1.25	2.16
1.07	1.43	2.19
1.04	1.76	2.31
4-1BBL mRNA
WT PBN	WT PBN+GSK	KO2 PBN
0.77	1.98	2.75
0.51	1.43	1.3
0.91	1.94	2.59
OX40L mRNA
WT TAN	KO2 TAN	WT PBN	WT PBN+GSK	KO2 PBN
1	6.88	0.77	1.69	2.99
0.88	6.86	0.59	1.68	1.84
0.76	3.05	0.61	1.6	1.86
TNFSF9 pgl3Luc
p53+/+	p53-/-
1.95592	1
3.09692	0.701779
1.43029	0.829144
1.04249	0.384404
1.00042	0.257372
1.4753	0.594559
1.59841	1.03774
2.89031	1.36395
TNFSF4 pgl3Luc
p53+/+	p53-/-
2.05714	1
2.17871	0.73094
1.86174	0.9513
2.0853	0.79288
4-1BBL DKO
WT	KO2	DKO
1	8.53	3.12
1.48	7.23	6.39
0.56	2.7	2.16
0.77	4.23	1.74
Ox40L DKO
WT	KO2	DKO
1	6.56	1.25
0.78	5.36	1.88
1.34	7.68	2.47
1.05	9.42	2.14
B16 Tumor growth KO2 DKO
Time, days	Ppm1dfl/fl				Ppm1dKO2/KO2				Trp53/Ppm1d DKO
7	0	0	0	0.032	0	0	0	0	0.034	0.079	0.063	0.071
9	0	0	0	0.07	0	0.006	0	0	0.088	0.162	0.11	0.125
11	0.094	0.079	0.099	0.41	0	0.074	0.066	0.04	0.196	0.572	0.35	0.334
13	0.186	0.291	0.271	0.927	0.07	0.137	0.123	0.145	0.84	0.8	0.812	0.78
15	0.826	0.384	0.698	1.15	0.123	0.385	0.441	0.336	1.499	2.016	2.014	1.958
Auc B16 dko
WT			KO2			DKO
1.98564	0.62307	4	0.65146	0.36799	4	4.51765	0.338	4
mean	sem	n	mean	sem	n	mean	sem	n
41bbl, mfi neutrophils from mouse with tumor
WT BM	LysM-cre BM	WT Spleen	LysM-cre Spleen	WT Blood	LysM-cre Blood
376	1320	356	1535	467	1953
287	1315	339	1402	471	1860
286	1273	341	1642	445	1667
291	1127	343	1606	433	1771
277	1481	320	1541	475	1696
259	708	355	1379	455	1603
285		317	1636	454	1197
282		343	1012	504	1538
ox 40l mfi neutrophils from mouse with tumor
WT BM	LysM-cre BM	WT Spleen	LysM-cre Spleen	WT Blood	LysM-cre Blood
48.8	196	53.9	202	47.5	230
38.5	187	51.4	192	47.5	224
41.1	182	51.4	216	47.5	213
38.5	162	50.1	219	43.6	224
39.8	282	51.4	213	46.2	228
38.5	162	52.6	186	47.5	221
38.5	540	51.4	199	44.9	142
38.5	417	48.8	140	46.2	224
Tumor growth B16 with OX40 and 41BBL
	Ppm1dfl/fl + α-IgG ctrl								Ppm1dLysM-cre + α-IgG ctrl						Ppm1dLysM-cre + α-Ox40L-4-1BBL
7	0	0.08136	0.03236	0.05685	0	0.0392	0.04197		0	0	0.024	0			0	0.1715	0.02578	0.04907
9	0.06463	0.25337	0.14704	0.14602	0.0187	0.12311	0.10857		0.03362	0.01874	0.07211	0.05218			0.03248	0.33966	0.0972	0.11215
11	0.22637	0.53329	0.78594	0.29108	0.16	0.15459	0.52564		0.10189	0.29661	0.061	0.13899			0.07635	0.43521	0.38198	0.17737
13	0.51984	0.83925	1.34041	0.23151	0.24082	0.33539	1.25971		0.22858	0.40855	0.18355	0.40117			0.27988	0.96221	0.5819	0.34065
15	0.7427	1.53328	1.73965	0.27657	0.42108	0.58214	1.52529		0.44873	0.38712	0.26529	0.54479			0.80646	1.03533	1.21672	0.96272
16	0.96605	1.89608	2.09952	0.40989	0.73036	0.7605	2.106		0.58594	0.46509	0.415	0.67335			1.0658	1.25587	1.48225	1.20533

## Sheet: Figure 6
Ppm1d mRNA B16 mice
	WT BM	WT B16 BM	WT B16 TAN
	1	1.72	4.14
	1.15	3.06	4.57
	0.66	1.76	2.62
	1.22	3.25	4.84
*MFI LacZ PBN spNeu TAN
TAN	Spleen	PBN
4878	5268	305
12156	4444	445
6474	5324	314
B16_Ly6G_PMN Infusions
Days	WT PMN infusions				KO PMN infusions
5	0	0	0	0	0	0	0	0
7	0	0	0	0	0	0	0	0
9	0.031385	0	0.117843	0.112324	0.021396	0.04973	0.008683	0
11	0.063869	0.018338	0.332415	0.891992	0.098737	0.129465	0.019269	0
12	0.235706	0.109958	0.441446	0.912307	0.232012	0.220225	0.090125	0.120245
13	0.92635	0.197675	0.856702	1.32819	0.287662	0.231304	0.189685	0.203249
15	1.10463	0.322351	0.873041	2.0524	0.773818	0.592575	0.61331	1.07168
17	1.16298	0.695554	2.20745	3.75517	1.04851	0	1.07747	2.83302
B16 Chemotherapy
Time, days	WT						WT/chemo						Ppm1dLysM-cre						Ppm1dLysM-cre/chemo
9	0.16	0.05	0.0135	0.192	0.128	0	0.024	0.1225	0.024	0.09	0.16	0	0.009	0.018	0.05	0.024	0.024	0.009	0.0135	0.008	0.0375	0.024	0.0135	0.01125
11	0.50235	0.07064	0.02774	0.5832	0.30899	0	0.06853	0.2497	0.03263	0.13738	0.38886	0	0.04547	0.04639	0.1519	0.02774	0.04806	0.05899	0.04378	0.0125	0.21623	0.03051	0.05042	0.06633
13	1.11193	0.12345	0.16074	0.85345	0.85474	0	0.15915	0.5079	0.16875	0.3	0.67654	0	0.1792	0.10774	0.4759	0.08712	0.15595	0.1521	0.08712	0.02756	0.40072	0.08712	0.15259	0.09623
15	1.64066	0.4199	0.33638	1.72148	1.10279	0	0.21874	0.76313	0.23078	0.684	1.28547	0	0.05202	0.33614	0.9729	0.17223	0.27104	0.18772	0.19467	0.028	0.66679	0.15138	0.24978	0.09329
17	2.26318	0.95664	0.83799	2.81988	1.56025	0	0.7943	1.15638	0.41096	0.94386	2.527	0	0.15884	0.96666	1.49347	0.44965	0.56677	0.17896	0.36899	0.05875	0.85345	0.1369	0.445	0.1633
B16 anti-PD1 therapy
Time, days	WT/IgG					WT/α-PD1					LysM-cre/IgG					LysM-cre/α-PD1
8	0.04597	0.02695	0.004	0.02721		0.0135	0.01359	0.02695	0		0	0.02597	0	0.024		0	0.004	0.01732	0.00984	0.01748
10	0.12905	0.04221	0.0325	0.13359		0.05139	0.03362	0.02888	0.03457		0.07591	0.05188	0.02946	0.0379		0	0.01323	0.02935	0.02683	0.05539
12	0.24211	0.19586	0.18408	0.22506		0.0774	0.15849	0.02974	0.07772		0.18076	0.13815	0.06001	0.121535		0.03256	0.03844	0.07111	0.08725	0.07282
14	0.55237	0.38714	0.56061	0.65229		0.1408	0.39025	0.04931	0.08781		0.32058	0.26195	0.13452	0.221635		0.06091	0.05955	0.04744	0.1242	0.12613
16	0.93177	0.74795	1.07769	1.20953		0.35624	0.82643	0.09908	0.20314		0.56043	0.39454	0.29167	0.50821		0.07498	0.20917	0.05875	0.26542	0.26139
18	2.55676	1.46565	1.65044	2.28163		0.8961	1.67943	0.19294	0.35567		0.85479	0.75039	0.67999	0.766		0.0897	0.50835	0.07304	0.55035	0.62308
P_350
TAN	pTAN	PBN
2.667	2.388	1
3.336	2.904	2.321
5.708	4.078	1.326
7.454	3.633	1.54
P_356				B16 Chemotherapy AUC
TAN	pTAN	PBN		WT			WT/chemo			LysM-cre			LysM-cre/chemo
0.111	3.11	1		5.70366	1.45235	5	3.59922	1.09035	5	1.83426	0.72439	6	1.2407	0.48477	5
0.081	6.979	3.104
1.452	3.774	3.008
1.485	8.864	1.093		B16 anti-PD1 AUC
				WT/IgG			WT/α-PD1			LysM-cre/IgG			LysM-cre/α-PD1
P_367				5.79387	0.62585	4	2.23996	0.87617	4	2.56434	0.2386	4	1.13169	0.32165	5
TAN	pTAN	PBN
44.539	55.484	1
43.471	57.56	1.903
39.315	24.71	1.139
42.283	46.592	1.051
P_375
TAN	pTAN	PBN
0.892	0.256	1
0.276	0.41	0.516
0.79	0.676	1.377
0.869	1.301	2.239
P_384
TAN	pTAN	PBN
3.385	2.454	1
2.19	2.417	1.128
1.56	2.449	0.975
2.291	2.113	0.99

## Sheet: Supplementary 1
Supplementary figure 1 C

## Sheet: Supplementary 4
Surviving neutrophils
	WT TAN	KO2 TAN
	15.8	29.2
	22.5	48.1
	16.2	39.2
	16.3	34.6
	18.4	38.7
Ros DHE, mfi
WT BM	WT BM + GSK	KO2 BM
1928	2057	2771
1156	1604	2604
966	2270	2266
814	1174	1567
1240	1972	2381
Nuclear segmentation
t=0h, TCM	t=6h, TCM	t=6h, TCM + GSK
2.73529	3.1875	3.63158
2.525	3.72727	3.94444
2.57143	2.10526	4.38462
2.60714	4.33333	4.46667
2.68966	3.2	4.63636
2.48485	3.22222	3.8
2.88235	2.71429	4.26667

## Sheet: Supplementary 5
Supplementary figure 5 B						Neutrophil elastase positive cells
						Ppm1d fl/fl	Ppm1d LysM-cre
						53	213
						3	288
						4	202
						3	336
						3	22
						151	60
						7	90
						19	93
						28	107
						18	84
						7	82
Supplementary figure 5 C						40	51
	1	2	3	4		87	9
						52	17
						29	69
						6	74
						16	71
						5	42
100 kDA						F
						Cxcr2
						Ppm1dfl/fl	Ppm1dKO2/KO2
70 kDA						1	13.14
						1.24	22.63
55 kDA						0.84	10.52
						1.16	14.13
						1.07	16.7
